# Supplementary material for: Engineering Protein–Peptide Interfaces via Combinatorial Mutagenesis and Mass Photometric Screening
Source: Biomolecules. 2025 Aug 18;15(8):1183. doi: 10.3390/biom15081183 (PMC12384687; doi:10.3390/biom15081183)
Supplement: Supplementary file 1 [file biomolecules-15-01183-s001.zip]

Archive with 1 entries (1 files):
- biomolecules-3759444-supplementary.pdf
